# Supplementary material for: Genetic Characterization of Clade 2.3.2.1 Avian Influenza A(H5N1) Viruses, Indonesia, 2012
Source: Emerg Infect Dis. 2014 Apr;20(4):671–4. doi: 10.3201/eid2004.130517 (PMC3966381; doi:10.3201/eid2004.130517)
Supplement: Technical Appendix 2 — Phylogenetic tree of PB2, PB1, PA, NP, NA, M, NS (A = PB2; B = PB1; C = PA; D = NP; E = NA; F = M; G = NS). From bird samples collected in Indonesia during September–November 2012. [file 13-0517-Techapp-s2.xlsx]

## Sheet: Table 4 HA1_aadiff_table
Technical Appendix 2. Amino acid changes in clade 2.3.2.1 viruses collected in Indonesia, 2012 compared to WHO H5N1 clade 2.3.2.1 candidate vaccine viruses and genetically related representatives from other countries.
Mature HA1*	A/Hubei/1/2010 #	A/common magpie/HK/5052/2007	A/Hong Kong/6841/2010	A/environment/East Java/LBMLM13/2012	A/duck/Blitar/BBVW-1731-11/2012	A/duck/Bantul/BBVW-1443-9/2012	A/muscovy duck/Tegal/BBVW-1732-11/2012	A/duck/Wonogiri/BBVW-1730-11/2012	A/duck/Tegal/BBVW-1727-11/2012	A/duck/Sleman/BBVW-1463-10/2012	A/duck/Sukoharjo/BBVW-1428-9/2012	A/duck/Vietnam/OIE 2236/2012	A/duck/Vietnam/OIE 2211/2012	A/duck/Vietnam/OIE 2202/2012	A/duck/Vietnam/OIE 2212/2012	Putative functional significance
2	H			Q
66	M		L	L	L	L	L	L	L	L	L	L	L	L	L
71	I			T	T	T	T	T	T	T	T	T	T	T	T
120	N	D	D	D	D	D	D	D	D	D	D	D	D	D	D
133	A	S														Antigenic site A; receptor binding
136	P		S	S	S	S	S	S	S	S	S	S	S	S	S	Antigenic site A
140	K	N	N	N	N	N	N	N	N	N	N	N	N	N	N	Antigenic site A, gain in glycosylation site
141	S				P	P	P	P		P	P
154	D	G		N												Antigenic site B
163	G	S
169	Q		R	R	R	R	R	R	R	R	R	R	R	R	R
171	D												V
174	V			I	I	I	I	I	I	I	I	I	I	I	I
195	T		I
213	I				V
219	I	V
240	H	N
266	K		R	R	R	R	R	R	R	R	R	R	R	R	R
270	E												K
282	I	M
		8	7	10	10	9	9	9	8	9	9	8	10	8	8	HA1 amino acid changes relative to A/Hubei/1/2010
	8		11	13	14	13	13	13	12	13	13	12	14	12	12	HA1 amino acid changes relative to A/cm/HK/5052/2007
*Mature H5 HA1 numbering.
# WHO clade 2.3.2.1candidate vaccine viruses are underlined.
